# Supplementary material for: Five new species of Dolichomitus Smith from the tropical Andes, with a key for the South American species (Hymenoptera, Ichneumonidae, Pimplinae)
Source: Zookeys. 2020 Jun 1;937:89–113. doi: 10.3897/zookeys.937.51361 (PMC7280321; doi:10.3897/zookeys.937.51361)
Supplement: XML Treatment for Dolichomitus mariajosae [file zookeys.937.51361-treatment2.xml]

<!DOCTYPE tp:taxon-treatment
  PUBLIC "-//TaxonX//DTD Taxonomic Treatment Publishing DTD v0 20100105//EN" "tax-treatment-NSO.dtd">
<tp:taxon-treatment xmlns:tp="http://www.plazi.org/taxpub"><tp:treatment-meta><kwd-group><label>Taxon classification</label><kwd><named-content xmlns:xlink="http://www.w3.org/1999/xlink" content-type="kingdom">Animalia</named-content></kwd><kwd><named-content xmlns:xlink="http://www.w3.org/1999/xlink" content-type="order">Hymenoptera</named-content></kwd><kwd><named-content xmlns:xlink="http://www.w3.org/1999/xlink" content-type="family">Ichneumonidae</named-content></kwd></kwd-group><mixed-citation publication-type="journal"><person-group><name><surname>Araujo</surname><given-names>Rodrigo O.</given-names></name><name><surname>Pádua</surname><given-names>Diego G.</given-names></name><name><surname>Jaramillo</surname><given-names>Jorge</given-names></name><name><surname>Mazariegos</surname><given-names>Luis A.</given-names></name></person-group><article-title>Five new species of <italic><tp:taxon-name><tp:taxon-name-part taxon-name-part-type="genus" reg="Dolichomitus">Dolichomitus</tp:taxon-name-part></tp:taxon-name></italic> Smith from the tropical Andes, with a key for the South American species (<tp:taxon-name><tp:taxon-name-part taxon-name-part-type="order">Hymenoptera</tp:taxon-name-part></tp:taxon-name>, <tp:taxon-name><tp:taxon-name-part taxon-name-part-type="family">Ichneumonidae</tp:taxon-name-part></tp:taxon-name>, <tp:taxon-name><tp:taxon-name-part taxon-name-part-type="subfamily">Pimplinae</tp:taxon-name-part></tp:taxon-name>)</article-title><source>Zookeys</source><day>01</day><month>6</month><year>2020</year><volume>937</volume><fpage>89</fpage><lpage>113</lpage><pub-id pub-id-type="doi">10.3897/zookeys.937.51361</pub-id></mixed-citation></tp:treatment-meta><tp:nomenclature><tp:taxon-name><object-id xmlns:xlink="http://www.w3.org/1999/xlink" content-type="arpha" xlink:type="simple">A8821470-62B7-5C67-B23F-E3C60D9DFDB9</object-id>
            <tp:taxon-name-part taxon-name-part-type="genus" reg="Dolichomitus">Dolichomitus</tp:taxon-name-part>
            <tp:taxon-name-part taxon-name-part-type="species" reg="mariajosae">mariajosae</tp:taxon-name-part>
            <object-id xmlns:xlink="http://www.w3.org/1999/xlink" content-type="zoobank" xlink:type="simple">http://zoobank.org/9EFFAC5D-B6B0-447D-94FF-F6835D03EDAA</object-id>
          </tp:taxon-name><tp:taxon-authority>Araujo &amp; Pádua</tp:taxon-authority><tp:taxon-status xmlns:xlink="http://www.w3.org/1999/xlink" xlink:type="simple">sp. nov.</tp:taxon-status><xref ref-type="fig" rid="F2">Fig. 2A–G</xref></tp:nomenclature><tp:treatment-sec sec-type="diagnosis" id="SECID0EOKAG"><title>Diagnosis.</title><p><italic><tp:taxon-name><tp:taxon-name-part taxon-name-part-type="genus" reg="Dolichomitus">Dolichomitus</tp:taxon-name-part> <tp:taxon-name-part taxon-name-part-type="species" reg="mariajosae">mariajosae</tp:taxon-name-part></tp:taxon-name></italic> sp. nov. may be distinguished from other Neotropical species by the combination of the following characteristics: general color pattern (yellow with various specifics black marks); malar space 0.30× as long as basal mandibular width; areolet not petiolate; wings hyaline with strongly contrasting apical darkened area, pterostigma dark brown; hind wing with proximal abscissa of <italic>CU</italic> inclivous; ovipositor sheath ca. 1.30× as long as body, and ca. 4.20× as long as hind tibia.</p></tp:treatment-sec><tp:treatment-sec sec-type="description" id="SECID0EBLAG"><title>Description.</title><p><bold>Holotype female</bold> (Fig. <xref ref-type="fig" rid="F2">2A–G</xref>). Approximate body length (without ovipositor): 15.90 mm; fore wing length: 14.00 mm.</p><fig id="F2" position="float" orientation="portrait"><object-id xmlns:xlink="http://www.w3.org/1999/xlink" content-type="doi" xlink:type="simple">10.3897/zookeys.937.51361.figure2</object-id><object-id xmlns:xlink="http://www.w3.org/1999/xlink" content-type="arpha" xlink:type="simple">78E22501-994D-56C2-B8BE-9137841457BC</object-id><label>Figure 2.</label><caption><p><bold>A–G</bold><italic><tp:taxon-name><tp:taxon-name-part taxon-name-part-type="genus" reg="Dolichomitus">Dolichomitus</tp:taxon-name-part> <tp:taxon-name-part taxon-name-part-type="species" reg="mariajosae">mariajosae</tp:taxon-name-part></tp:taxon-name></italic> sp. nov. (holotype female): <bold>A</bold> habitus in lateral view (<italic>in vivo</italic>) <bold>B</bold> habitus in dorsal view <bold>C</bold> head in frontal view <bold>D</bold> head and mesosoma in lateral view <bold>E</bold> mesosoma in dorsal view <bold>F</bold> first tergite in dorsal view <bold>G</bold> wings. Scale bars: 5.00 mm (<bold>A, B</bold>); 1.00 mm (<bold>C, D, E, F</bold>); 2.00 mm (<bold>G</bold>).</p></caption><graphic xmlns:xlink="http://www.w3.org/1999/xlink" xlink:href="zookeys-937-089-g002.jpg" position="float" orientation="portrait" xlink:type="simple" id="oo_416331.jpg"><uri content-type="original_file" xlink:type="simple">https://binary.pensoft.net/fig/416331</uri></graphic></fig><p><bold><italic>Head.</italic></bold> Antenna with 34 flagellomeres, first flagellomere 3.80× as long as width. Gena smooth with setiferous punctures, 0.50× as long as eye (Fig. <xref ref-type="fig" rid="F2">2D</xref>), in frontal view almost straight and moderately constricted below eyes (Fig. <xref ref-type="fig" rid="F2">2C</xref>). Vertex smooth and shiny, with isolated setiferous punctures. Posterior ocellus separated from eye 1.35× its maximum diameter. Distance between hind ocelli 1.25× maximum diameter of posterior ocellus. Face with fine, setiferous punctures. Clypeal sulcus slightly curved. Clypeus 3.25× as broad as medially long, almost flat. Clypeus with long erect setae on its surface and small setae across all its margins. Anterior tentorial pits conspicuous. Malar space 0.30× as long as basal mandibular width. Mandible bidentate, 2.05× as long as basal width (front view).</p><p><bold><italic>Mesosoma.</italic></bold> Pronotum polished, with fine and scattered setiferous punctures. Epomia present. Mesoscutum shiny, with moderately dense setiferous punctures. Notauli deep, reaching ca. 0.30–0.40 of length of mesoscutum. Mesopleuron shiny, with relatively dense setiferous punctures. Epicnemial carina strong. Metapleuron shiny, with scattered setiferous punctures, ca. 1.45× as long as height. Submetapleural carina strong, enlarged anteriorly, reaching ca. 0.40 metapleuron length, its anterior end slightly curved up. Propodeum shiny, with fine and scattered setiferous punctures, denser laterally, in dorsal view 1.15× as long as medially wide. Propodeal spiracle elliptic. Pleural carina complete and strong, culminating posteriorly in a small propodeal crest (Fig. <xref ref-type="fig" rid="F2">2D</xref>). Hind leg with femur ca. 6.50× as long as height and ca. 0.70× as long as tibia. Fore wing with vein <italic>1cu-a</italic> more or less interstitial to <italic>M</italic>&amp;<italic>Rs</italic>; areolet 1.50× as wide as height; vein <italic>1cu-a</italic> and vein <italic>2m-cu</italic> slightly curved. Hind wing with vein <italic>cu-a</italic> ca. 2.10× as long as proximal abscissa of <italic>CU</italic>; vein <italic>cu-a</italic> reclivous and straight; proximal abscissa of <italic>CU</italic> inclivous; distal abscissa of <italic>CU</italic> present, reaching wing margin (Fig. <xref ref-type="fig" rid="F2">2G</xref>).</p><p><bold><italic>Metasoma.</italic></bold> Tergite I ca. 1.75× as long as posteriorly wide, shiny, with fine and relatively dense setiferous punctures, more extended laterally (Fig. <xref ref-type="fig" rid="F2">2F</xref>); spiracle near its anterior 0.40; dorsolateral carinae of first metasomal tergite weak, present on petiole and postpetiole. Posterior membranous section of first metasomal sternite ca. 0.50 of length of tergite. Tergite II ca. 1.20× as long as posteriorly wide, shiny, with fine and relatively dense setiferous punctures, more extended laterally and posteriorly. Ovipositor slender, evenly down curved at distal 0.15, ca. 4.40× as long as hind tibia (Fig. <xref ref-type="fig" rid="F2">2A</xref>); upper valve of ovipositor smooth; apex of ovipositor with expanded area of lower valve bearing ca. 11 teeth, with most proximal 5 vertical; ovipositor sheath ca. 1.30× as long as body, and ca. 4.20× as long as hind tibia, bearing fine dense hairs which are ca. 0.75× as long as width of sheath.</p><p><bold><italic>Color.</italic></bold> Head mostly yellow with mandibles apically, frons, stemmaticum (extending to outer orbit dorsally), a narrow longitudinal stripe on vertex, dorsal half of occipital carinae, scape, pedicel, and flagellum black; scape ventrally and malar space infuscate. Mesosoma mostly yellow with anterior, posterior, and inner margin of propleuron, a narrow longitudinal stripe on pronotal collar dorsally (dorsally extending to pronotum), anterior margin of pronotum (connecting with mesoscutum), posterior margin of pronotum, subtegular ridge, lateral and central longitudinal stripes on mesoscutum, two marks on the lateral margins of mesoscutum (just above tegula), scuto-scutellar groove, posterior margin of scutellum, anterior margin and axilla posteriorly, anterior and posterior margins of metanotum, epicnemium (with a small rounded projection toward speculum), anterior and dorsal margin of mesopleuron, mesopleural furrow, anterior margin of mesepisternum, anterior and posterior margin of metapleuron, submetapleural carina anteriorly, anterior and posterior margin of propodeum, a triangle mark dorsally based on the posterior margin that projects itself towards the anterior margin through a narrow longitudinal stripe, black. Fore leg mostly yellow with a dorsal spot on coxa, posterior margin on coxa, anterior spot on trochanter, femur ventrally, tibia dorsally, tarsus black. Mid leg mostly yellow with anterior and posterior margin of coxa, anterior margin of trochanter, ventral stripe on femur, dorsal stripe on tibia, tarsus, black; trochantellus infuscate. Hind leg mostly yellow with anterior (projecting ventrally), posterior (projecting dorsally) margins of coxa, anterior and posterior margins trochanter, trochanter ventrally, trochantellus, anterior and posterior margins of femur, ventral stripe on femur, anterior and posterior margins of tibia, dorsal stripe on tibia, tarsus black (Fig. <xref ref-type="fig" rid="F2">2A, B, F</xref>). Wings hyaline with strongly contrasting apical darkened area that covers only the distal half of fourth submarginal cell, pterostigma dark brown (Fig. <xref ref-type="fig" rid="F2">2G</xref>). Metasoma mostly yellow, tergite I with lateral and posterior margins, lateral spots (near spiracle) and a median longitudinal stripe reaching ca. 0.70 of tergite I; a dorsolateral mark on anterior margin and a band on the posterior margin of tergites II–IV, a dorsal mark on tergites VI–VIII, ventral corner of the posterior margin of tergites V–VI, black. Ovipositor dark brown and ovipositor sheath black.</p><p><bold>Male.</bold> Unknown.</p></tp:treatment-sec><tp:treatment-sec sec-type="type material" id="SECID0ERPAG"><title>Type material.</title><p><bold><italic>Holotype.</italic></bold> 1 ♀, Colombia, Jardín, Antioquia, La Lucrecia, Mesenia-Paramillo nature reserve (2400m elevation), <named-content xmlns:xlink="http://www.w3.org/1999/xlink" content-type="dwc:verbatimCoordinates" xlink:type="simple"><named-content content-type="geo-json" specific-use="{&#34;type&#34;:&#34;Point&#34;,&#34;coordinates&#34;:[-75.842228,5.514058]}" id="NCID0E6PAG" xlink:type="simple">5°30'50.61"N, 75°50'32.02"W</named-content></named-content>, entomological net, 06–I–2020, coll. Jaramillo, J. (<abbrev xmlns:xlink="http://www.w3.org/1999/xlink" content-type="institution" xlink:title="Universidad de los Andes" id="ABBRID0EEQAG" xlink:type="simple">UNIANDES</abbrev>).</p></tp:treatment-sec><tp:treatment-sec sec-type="distribution" id="SECID0EIQAG"><title>Distribution.</title><p>Colombia.</p></tp:treatment-sec><tp:treatment-sec sec-type="etymology" id="SECID0ENQAG"><title>Etymology.</title><p>The specific epithet is in honor of Maria Jose Valencia, daughter of Carlos Eduardo Valencia, Colombian entrepreneur, who supports conservation initiatives in the Andes and Chocó ecoregions, and enjoys the natural world and the challenges of exploring the outdoors.</p></tp:treatment-sec><tp:treatment-sec sec-type="Biological note" id="SECID0ESQAG"><title>Biological note.</title><p>Host unknown.</p></tp:treatment-sec><tp:treatment-sec sec-type="comments" id="SECID0EXQAG"><title>Comments.</title><p><italic><tp:taxon-name><tp:taxon-name-part taxon-name-part-type="genus" reg="Dolichomitus">Dolichomitus</tp:taxon-name-part> <tp:taxon-name-part taxon-name-part-type="species" reg="mariajosae">mariajosae</tp:taxon-name-part></tp:taxon-name></italic> sp. nov. is most similar to the <italic><tp:taxon-name><tp:taxon-name-part taxon-name-part-type="genus" reg="Dolichomitus">D.</tp:taxon-name-part> <tp:taxon-name-part taxon-name-part-type="species" reg="zonatus">zonatus</tp:taxon-name-part></tp:taxon-name></italic> (Cresson, 1874), <italic><tp:taxon-name><tp:taxon-name-part taxon-name-part-type="genus" reg="Dolichomitus">D.</tp:taxon-name-part> <tp:taxon-name-part taxon-name-part-type="species" reg="cantillanoi">cantillanoi</tp:taxon-name-part></tp:taxon-name></italic> Gauld, 1991, and <italic><tp:taxon-name><tp:taxon-name-part taxon-name-part-type="genus" reg="Dolichomitus">D.</tp:taxon-name-part> <tp:taxon-name-part taxon-name-part-type="species" reg="annulicornis">annulicornis</tp:taxon-name-part></tp:taxon-name></italic> (Cameron, 1886) mainly for the color pattern of the body yellowish with black marks, but this new species differs mainly for the fore wing with black spot in the apex (yellowish with anterior margin strongly yellow in <italic><tp:taxon-name><tp:taxon-name-part taxon-name-part-type="genus" reg="Dolichomitus">D.</tp:taxon-name-part> <tp:taxon-name-part taxon-name-part-type="species" reg="annulicornis">annulicornis</tp:taxon-name-part></tp:taxon-name></italic> and <italic><tp:taxon-name><tp:taxon-name-part taxon-name-part-type="genus" reg="Dolichomitus">D.</tp:taxon-name-part> <tp:taxon-name-part taxon-name-part-type="species" reg="zonatus">zonatus</tp:taxon-name-part></tp:taxon-name></italic>, and entirely yellowish in <italic><tp:taxon-name><tp:taxon-name-part taxon-name-part-type="genus" reg="Dolichomitus">D.</tp:taxon-name-part> <tp:taxon-name-part taxon-name-part-type="species" reg="cantillanoi">cantillanoi</tp:taxon-name-part></tp:taxon-name></italic>).</p></tp:treatment-sec></tp:taxon-treatment>
