# Supplementary material for: Five new species of Dolichomitus Smith from the tropical Andes, with a key for the South American species (Hymenoptera, Ichneumonidae, Pimplinae)
Source: Zookeys. 2020 Jun 1;937:89–113. doi: 10.3897/zookeys.937.51361 (PMC7280321; doi:10.3897/zookeys.937.51361)
Supplement: XML Treatment for Dolichomitus menai [file zookeys.937.51361-treatment3.xml]

<!DOCTYPE tp:taxon-treatment
  PUBLIC "-//TaxonX//DTD Taxonomic Treatment Publishing DTD v0 20100105//EN" "tax-treatment-NSO.dtd">
<tp:taxon-treatment xmlns:tp="http://www.plazi.org/taxpub"><tp:treatment-meta><kwd-group><label>Taxon classification</label><kwd><named-content xmlns:xlink="http://www.w3.org/1999/xlink" content-type="kingdom">Animalia</named-content></kwd><kwd><named-content xmlns:xlink="http://www.w3.org/1999/xlink" content-type="order">Hymenoptera</named-content></kwd><kwd><named-content xmlns:xlink="http://www.w3.org/1999/xlink" content-type="family">Ichneumonidae</named-content></kwd></kwd-group><mixed-citation publication-type="journal"><person-group><name><surname>Araujo</surname><given-names>Rodrigo O.</given-names></name><name><surname>Pádua</surname><given-names>Diego G.</given-names></name><name><surname>Jaramillo</surname><given-names>Jorge</given-names></name><name><surname>Mazariegos</surname><given-names>Luis A.</given-names></name></person-group><article-title>Five new species of <italic><tp:taxon-name><tp:taxon-name-part taxon-name-part-type="genus" reg="Dolichomitus">Dolichomitus</tp:taxon-name-part></tp:taxon-name></italic> Smith from the tropical Andes, with a key for the South American species (<tp:taxon-name><tp:taxon-name-part taxon-name-part-type="order">Hymenoptera</tp:taxon-name-part></tp:taxon-name>, <tp:taxon-name><tp:taxon-name-part taxon-name-part-type="family">Ichneumonidae</tp:taxon-name-part></tp:taxon-name>, <tp:taxon-name><tp:taxon-name-part taxon-name-part-type="subfamily">Pimplinae</tp:taxon-name-part></tp:taxon-name>)</article-title><source>Zookeys</source><day>01</day><month>6</month><year>2020</year><volume>937</volume><fpage>89</fpage><lpage>113</lpage><pub-id pub-id-type="doi">10.3897/zookeys.937.51361</pub-id></mixed-citation></tp:treatment-meta><tp:nomenclature><tp:taxon-name><object-id xmlns:xlink="http://www.w3.org/1999/xlink" content-type="arpha" xlink:type="simple">B0E965FE-96F6-50F8-A5BE-6153BABFA71C</object-id>
            <tp:taxon-name-part taxon-name-part-type="genus" reg="Dolichomitus">Dolichomitus</tp:taxon-name-part>
            <tp:taxon-name-part taxon-name-part-type="species" reg="menai">menai</tp:taxon-name-part>
            <object-id xmlns:xlink="http://www.w3.org/1999/xlink" content-type="zoobank" xlink:type="simple">http://zoobank.org/AF3875BF-C9F5-411E-BA97-52D608350FEB</object-id>
          </tp:taxon-name><tp:taxon-authority>Araujo &amp; Pádua</tp:taxon-authority><tp:taxon-status xmlns:xlink="http://www.w3.org/1999/xlink" xlink:type="simple">sp. nov.</tp:taxon-status><xref ref-type="fig" rid="F3">Fig. 3A–G</xref></tp:nomenclature><tp:treatment-sec sec-type="diagnosis" id="SECID0EXUAG"><title>Diagnosis.</title><p><italic><tp:taxon-name><tp:taxon-name-part taxon-name-part-type="genus" reg="Dolichomitus">Dolichomitus</tp:taxon-name-part> <tp:taxon-name-part taxon-name-part-type="species" reg="menai">menai</tp:taxon-name-part></tp:taxon-name></italic> sp. nov. may be distinguished from other Neotropical species by the combination of the following characteristics: head mostly black with clypeus predominantly dark brown, anterior margin of clypeus, inner orbit, frontal orbit, outer orbit yellow; fore leg mostly black with ventral surfaces of femur and tibiae yellow; wings iridescent rainbow colors with strongly contrasting subapical darkened area, pterostigma black; areolet not petiolated; malar space 0.55× as long as basal mandibular width; areolet ca. 1.80× as wide as height; fore wing with vein <italic>1cu-a</italic> vertical; hind wing with proximal abscissa of <italic>CU</italic> slightly inclivous and straight; metasoma mostly black, with posterior membranous section of first metasomal sternite, sternites II–VI and part of sternite VII white; ovipositor sheath ca. 1.25× as long as body, and ca. 3.60× as long as hind tibia.</p></tp:treatment-sec><tp:treatment-sec sec-type="description" id="SECID0EMVAG"><title>Description.</title><p><bold>Holotype female</bold> (Fig. <xref ref-type="fig" rid="F3">3A–G</xref>). Approximate body length (without ovipositor): 12.50 mm; fore wing length: 12.30 mm.</p><fig id="F3" position="float" orientation="portrait"><object-id xmlns:xlink="http://www.w3.org/1999/xlink" content-type="doi" xlink:type="simple">10.3897/zookeys.937.51361.figure3</object-id><object-id xmlns:xlink="http://www.w3.org/1999/xlink" content-type="arpha" xlink:type="simple">1F5BCFE6-0599-5D7F-A923-DAC785B2B26E</object-id><label>Figure 3.</label><caption><p><bold>A–G</bold><italic><tp:taxon-name><tp:taxon-name-part taxon-name-part-type="genus" reg="Dolichomitus">Dolichomitus</tp:taxon-name-part> <tp:taxon-name-part taxon-name-part-type="species" reg="menai">menai</tp:taxon-name-part></tp:taxon-name></italic> sp. nov. (holotype female): <bold>A</bold> habitus in lateral view (<italic>in vivo</italic>) <bold>B</bold> habitus in dorsal view <bold>C</bold> head in frontal view <bold>D</bold> head and mesosoma in lateral view <bold>E</bold> mesosoma in dorsal view <bold>F</bold> first tergite in dorsal view <bold>G</bold> wings. Scale bars: 5.00 mm (<bold>A, B</bold>); 1.00 mm (<bold>C, D, E, F</bold>); 2.00 mm (<bold>G</bold>).</p></caption><graphic xmlns:xlink="http://www.w3.org/1999/xlink" xlink:href="zookeys-937-089-g003.jpg" position="float" orientation="portrait" xlink:type="simple" id="oo_416332.jpg"><uri content-type="original_file" xlink:type="simple">https://binary.pensoft.net/fig/416332</uri></graphic></fig><p><bold><italic>Head.</italic></bold> Antenna with 31 flagellomeres, first flagellomere 4.50× as long as width. Gena smooth with setiferous punctures, in dorsal view somewhat rounded, 0.60× as long as eye, in frontal view almost straight and moderately constricted below eyes (Fig. <xref ref-type="fig" rid="F3">3C</xref>). Vertex smooth and shiny, with very isolated setiferous punctures. Posterior ocellus separated from eye 1.05× its maximum diameter. Distance between hind ocelli 0.65× maximum diameter of posterior ocellus. Face with fine, setiferous punctures. Clypeal sulcus slightly curved. Clypeus 2.70× as broad as medially long, almost flat. Clypeus with long parallels setae on its surface and small setae across all its margins. Anterior tentorial pits conspicuous. Malar space 0.55× as long as basal mandibular width. Mandible bidentate, 2.25× as long as basal width (Fig. <xref ref-type="fig" rid="F3">3C</xref>).</p><p><bold><italic>Mesosoma.</italic></bold> Pronotum polished, with fine and scattered setiferous punctures (Fig. <xref ref-type="fig" rid="F3">3D</xref>). Epomia present. Mesoscutum shiny, with moderately dense setiferous punctures. Notauli deep, reaching ca. 0.20 of length of mesoscutum. Mesopleuron shiny, with relatively dense setiferous punctures. Epicnemial carina strong. Metapleuron shiny, with scattered setiferous punctures, ca. 1.40× as long as height. Submetapleural carina strong, enlarged anteriorly, reaching ca. 0.55 of metapleuron length, its anterior end slightly curved up. Propodeum shiny, with fine and scattered setiferous punctures, denser anteriorly, in dorsal view 1.25× as long as medially wide. Propodeal spiracle elliptic, just above the pleural carina. Pleural carina strong, culminating posteriorly in a small propodeal crest. Hind leg with femur ca. 7.90× as long as height and ca. 0.70× as long as tibia. Fore wing with vein <italic>1cu-a</italic> interstitial to <italic>M</italic>&amp;<italic>Rs</italic>; areolet ca. 1.80× as wide as height; vein <italic>1cu-a</italic> vertical, vein <italic>2m-cu</italic> slight curved. Hind wing with vein <italic>M</italic>+<italic>CU</italic> almost straight; vein <italic>cu-a</italic> ca. 2.50× as long as proximal abscissa of <italic>CU</italic>; vein <italic>cu-a</italic> reclivous and straight; proximal abscissa of <italic>CU</italic> slightly inclivous and straight; distal abscissa of <italic>CU</italic> present, reaching wing margin (Fig. <xref ref-type="fig" rid="F3">3G</xref>).</p><p><bold><italic>Metasoma.</italic></bold> Tergite I ca. 1.80× as long as posteriorly wide, shiny, with fine and relatively dense setiferous punctures, more extended laterally (Fig. <xref ref-type="fig" rid="F3">3F</xref>); spiracle near its anterior 0.40; dorsolateral carinae of first metasomal tergite weak, present on petiole and postpetiole. Posterior membranous section of first metasomal sternite ca. 0.25 of length of tergite. Tergite II ca. 1.20× as long as posteriorly wide, shiny, with fine and relatively dense setiferous punctures, more extended laterally and posteriorly; ovipositor slender, evenly down curved at distal 0.20, ca. 4.65× as long as hind tibia (Fig. <xref ref-type="fig" rid="F3">3A</xref>); apex of ovipositor with expanded area of lower valve bearing ca. 11 teeth, the most proximal 2 vertical; ovipositor sheath ca. 1.25× as long as body, and ca. 3.60× as long as hind tibia, bearing fine dense hairs which are ca. 1.35× as long as width of sheath.</p><p><bold><italic>Color.</italic></bold> Head mostly black with most of clypeus dark brown, anterior margin of clypeus, inner, frontal and outer orbit (but frons, stemmaticum and vertex, black) and temple yellow. Mesosoma entirely black shinning (Fig. <xref ref-type="fig" rid="F3">3B</xref>). Fore leg mostly black with ventral surfaces of femur and tibiae yellow. Mid and hind legs entirely black. Wings with iridescent rainbow colors with strongly contrasting apical darkened area that at least covers completely the fourth submarginal cell and third discal cell, pterostigma black (Fig. <xref ref-type="fig" rid="F3">3G</xref>). Metasoma mostly black shinning, with posterior membranous section of first metasomal sternite, sternites II–VI and part of sternite VII white (there are some randomly black spots on the sternites II–VII varying between the specimens) (Fig. <xref ref-type="fig" rid="F3">3A, B, F</xref>); ovipositor dark brown, darker on tip. Ovipositor sheath black.</p><p><bold>Male.</bold> Unknown.</p><p><bold><italic>Variation.</italic></bold> There are some specimens with body length (12.50–19.00 mm) and wing length (12.30–18.50 mm).</p></tp:treatment-sec><tp:treatment-sec sec-type="type material" id="SECID0EL1AG"><title>Type material.</title><p><bold><italic>Holotype.</italic></bold> 1 ♀, Colombia, Jardín, Antioquia, El Alto, Mesenia-Paramillo nature reserve (1800m–3000m elevation), <named-content xmlns:xlink="http://www.w3.org/1999/xlink" content-type="dwc:verbatimCoordinates" xlink:type="simple"><named-content content-type="geo-json" specific-use="{&#34;type&#34;:&#34;Point&#34;,&#34;coordinates&#34;:[-75.889250,5.496056]}" id="NCID0EZ1AG" xlink:type="simple">5°29'45.8"N, 75°53'21.3"W</named-content></named-content>, entomological net, 09–III–2019, coll. Mazariegos, L. (<abbrev xmlns:xlink="http://www.w3.org/1999/xlink" content-type="institution" xlink:title="Universidad de los Andes" id="ABBRID0E51AG" xlink:type="simple">UNIANDES</abbrev>). <bold><italic>Paratypes.</italic></bold> 3 ♀♀, same locality, same collection method, 14–IV–2019, coll. Araujo, R. (<abbrev xmlns:xlink="http://www.w3.org/1999/xlink" content-type="institution" xlink:title="Universidad de los Andes" id="ABBRID0EF2AG" xlink:type="simple">UNIANDES</abbrev>); 2 ♀♀, same locality, same collection method, 15–IX–2019, coll. Rendon, U. (<abbrev xmlns:xlink="http://www.w3.org/1999/xlink" content-type="institution" xlink:title="Universidad de los Andes" id="ABBRID0EJ2AG" xlink:type="simple">UNIANDES</abbrev>).</p></tp:treatment-sec><tp:treatment-sec sec-type="distribution" id="SECID0EN2AG"><title>Distribution.</title><p>Colombia.</p></tp:treatment-sec><tp:treatment-sec sec-type="etymology" id="SECID0ES2AG"><title>Etymology.</title><p>The specific epithet is in honor of Luis Fernando Mena for his continued support of the Mesenia-Paramillo nature reserve in the acquisition of forested areas for conservation. Mr. Mena is known for his support of important causes and has supported many NGO’s in Colombia that have an important social impact.</p></tp:treatment-sec><tp:treatment-sec sec-type="Biological note" id="SECID0EX2AG"><title>Biological note.</title><p>Host unknown.</p></tp:treatment-sec><tp:treatment-sec sec-type="comments" id="SECID0E32AG"><title>Comments.</title><p><italic><tp:taxon-name><tp:taxon-name-part taxon-name-part-type="genus" reg="Dolichomitus">Dolichomitus</tp:taxon-name-part> <tp:taxon-name-part taxon-name-part-type="species" reg="menai">menai</tp:taxon-name-part></tp:taxon-name></italic> sp. nov. is most similar to the <italic><tp:taxon-name><tp:taxon-name-part taxon-name-part-type="genus" reg="Dolichomitus">D.</tp:taxon-name-part> <tp:taxon-name-part taxon-name-part-type="species" reg="hypermeces">hypermeces</tp:taxon-name-part></tp:taxon-name></italic> Townes, 1975, <italic><tp:taxon-name><tp:taxon-name-part taxon-name-part-type="genus" reg="Dolichomitus">D.</tp:taxon-name-part> <tp:taxon-name-part taxon-name-part-type="species" reg="irritator">irritator</tp:taxon-name-part></tp:taxon-name></italic> (Fabricius, 1775) and <italic><tp:taxon-name><tp:taxon-name-part taxon-name-part-type="genus" reg="Dolichomitus">D.</tp:taxon-name-part> <tp:taxon-name-part taxon-name-part-type="species" reg="longicauda">longicauda</tp:taxon-name-part></tp:taxon-name></italic> Smith, 1877 mainly by black color of body. However, this new species differs mainly by having ovipositor sheath &lt; 1.50× as long as body (except <italic><tp:taxon-name><tp:taxon-name-part taxon-name-part-type="genus" reg="Dolichomitus">D.</tp:taxon-name-part> <tp:taxon-name-part taxon-name-part-type="species" reg="irritator">irritator</tp:taxon-name-part></tp:taxon-name></italic>) and the fore wing hyaline with strongly contrasting subapical darkened area, pterostigma black (entirely infumate and ovipositor sheath &gt; 3.00× as long as body in <italic><tp:taxon-name><tp:taxon-name-part taxon-name-part-type="genus" reg="Dolichomitus">D.</tp:taxon-name-part> <tp:taxon-name-part taxon-name-part-type="species" reg="longicauda">longicauda</tp:taxon-name-part></tp:taxon-name></italic>; yellowish with pterostigma black in <italic><tp:taxon-name><tp:taxon-name-part taxon-name-part-type="genus" reg="Dolichomitus">D.</tp:taxon-name-part> <tp:taxon-name-part taxon-name-part-type="species" reg="irritator">irritator</tp:taxon-name-part></tp:taxon-name></italic>; and brown with a broad pale yellowish brown band on apex and ovipositor sheath &gt; 3.00× as long as body in <italic><tp:taxon-name><tp:taxon-name-part taxon-name-part-type="genus" reg="Dolichomitus">D.</tp:taxon-name-part> <tp:taxon-name-part taxon-name-part-type="species" reg="hypermeces">hypermeces</tp:taxon-name-part></tp:taxon-name></italic>).</p></tp:treatment-sec></tp:taxon-treatment>
