# Supplementary material for: Five new species of Dolichomitus Smith from the tropical Andes, with a key for the South American species (Hymenoptera, Ichneumonidae, Pimplinae)
Source: Zookeys. 2020 Jun 1;937:89–113. doi: 10.3897/zookeys.937.51361 (PMC7280321; doi:10.3897/zookeys.937.51361)
Supplement: XML Treatment for Dolichomitus orejuelai [file zookeys.937.51361-treatment4.xml]

<!DOCTYPE tp:taxon-treatment
  PUBLIC "-//TaxonX//DTD Taxonomic Treatment Publishing DTD v0 20100105//EN" "tax-treatment-NSO.dtd">
<tp:taxon-treatment xmlns:tp="http://www.plazi.org/taxpub"><tp:treatment-meta><kwd-group><label>Taxon classification</label><kwd><named-content xmlns:xlink="http://www.w3.org/1999/xlink" content-type="kingdom">Animalia</named-content></kwd><kwd><named-content xmlns:xlink="http://www.w3.org/1999/xlink" content-type="order">Hymenoptera</named-content></kwd><kwd><named-content xmlns:xlink="http://www.w3.org/1999/xlink" content-type="family">Ichneumonidae</named-content></kwd></kwd-group><mixed-citation publication-type="journal"><person-group><name><surname>Araujo</surname><given-names>Rodrigo O.</given-names></name><name><surname>Pádua</surname><given-names>Diego G.</given-names></name><name><surname>Jaramillo</surname><given-names>Jorge</given-names></name><name><surname>Mazariegos</surname><given-names>Luis A.</given-names></name></person-group><article-title>Five new species of <italic><tp:taxon-name><tp:taxon-name-part taxon-name-part-type="genus" reg="Dolichomitus">Dolichomitus</tp:taxon-name-part></tp:taxon-name></italic> Smith from the tropical Andes, with a key for the South American species (<tp:taxon-name><tp:taxon-name-part taxon-name-part-type="order">Hymenoptera</tp:taxon-name-part></tp:taxon-name>, <tp:taxon-name><tp:taxon-name-part taxon-name-part-type="family">Ichneumonidae</tp:taxon-name-part></tp:taxon-name>, <tp:taxon-name><tp:taxon-name-part taxon-name-part-type="subfamily">Pimplinae</tp:taxon-name-part></tp:taxon-name>)</article-title><source>Zookeys</source><day>01</day><month>6</month><year>2020</year><volume>937</volume><fpage>89</fpage><lpage>113</lpage><pub-id pub-id-type="doi">10.3897/zookeys.937.51361</pub-id></mixed-citation></tp:treatment-meta><tp:nomenclature><tp:taxon-name><object-id xmlns:xlink="http://www.w3.org/1999/xlink" content-type="arpha" xlink:type="simple">438F8994-1E4D-5627-93F9-EA84DA70B06B</object-id>
            <tp:taxon-name-part taxon-name-part-type="genus" reg="Dolichomitus">Dolichomitus</tp:taxon-name-part>
            <tp:taxon-name-part taxon-name-part-type="species" reg="orejuelai">orejuelai</tp:taxon-name-part>
            <object-id xmlns:xlink="http://www.w3.org/1999/xlink" content-type="zoobank" xlink:type="simple">http://zoobank.org/7DCDBD61-6051-490B-B66E-F3DC1CFC13B3</object-id>
          </tp:taxon-name><tp:taxon-authority>Araujo &amp; Pádua</tp:taxon-authority><tp:taxon-status xmlns:xlink="http://www.w3.org/1999/xlink" xlink:type="simple">sp. nov.</tp:taxon-status><xref ref-type="fig" rid="F4">Fig. 4A–G</xref></tp:nomenclature><tp:treatment-sec sec-type="diagnosis" id="SECID0EHABG"><title>Diagnosis.</title><p><italic><tp:taxon-name><tp:taxon-name-part taxon-name-part-type="genus" reg="Dolichomitus">Dolichomitus</tp:taxon-name-part> <tp:taxon-name-part taxon-name-part-type="species" reg="orejuelai">orejuelai</tp:taxon-name-part></tp:taxon-name></italic> sp. nov. may be distinguished from other Neotropical species by the combination of the following characteristics: head and mesosoma mostly reddish black; metasoma mostly yellowish brown with anterior half of tergite I dorsally, posterior margin of tergites II–V, a semicircular dorsal spot based on the anterior margin of tergite V, tergites VI–VIII reddish black; face with abundant setiferous punctures; malar space 0.30× as long as basal mandibular width; mandible bidentate, 1.40× as long as basal width; hind leg with femur ca. 5.50× as long as height; wings yellowish, pterostigma light brown; areolet not petiolated; dorsolateral carinae of first metasomal tergite present on petiole and stronger on postpetiole; posterior half of tergite II and tergites III–V densely and strongly punctuate; ovipositor sheath ca. 1.10× as long as body, and ca. 3.00× as long as hind tibia.</p></tp:treatment-sec><tp:treatment-sec sec-type="description" id="SECID0EYABG"><title>Description.</title><p><bold>Holotype female</bold> (Fig. <xref ref-type="fig" rid="F4">4A–G</xref>). Approximate body length (without ovipositor): 12.30 mm; fore wing length: 11.15 mm.</p><fig id="F4" position="float" orientation="portrait"><object-id xmlns:xlink="http://www.w3.org/1999/xlink" content-type="doi" xlink:type="simple">10.3897/zookeys.937.51361.figure4</object-id><object-id xmlns:xlink="http://www.w3.org/1999/xlink" content-type="arpha" xlink:type="simple">FA738051-6F41-5138-8C34-C09549776274</object-id><label>Figure 4.</label><caption><p><bold>A–G</bold><italic><tp:taxon-name><tp:taxon-name-part taxon-name-part-type="genus" reg="Dolichomitus">Dolichomitus</tp:taxon-name-part> <tp:taxon-name-part taxon-name-part-type="species" reg="orejuelai">orejuelai</tp:taxon-name-part></tp:taxon-name></italic> sp. nov. (holotype female): <bold>A</bold> habitus in lateral view (<italic>in vivo</italic>) <bold>B</bold> habitus in dorsal view <bold>C</bold> head in frontal view <bold>D</bold> head and mesosoma in dorsolateral view <bold>E</bold> mesosoma in dorsal view <bold>F</bold> tergites I–III in dorsal view <bold>G</bold> wings. Scale bars: 5.00 mm (<bold>A, B</bold>); 1.00 mm (<bold>C, D, E, F</bold>); 2.00 mm (<bold>G</bold>).</p></caption><graphic xmlns:xlink="http://www.w3.org/1999/xlink" xlink:href="zookeys-937-089-g004.jpg" position="float" orientation="portrait" xlink:type="simple" id="oo_416333.jpg"><uri content-type="original_file" xlink:type="simple">https://binary.pensoft.net/fig/416333</uri></graphic></fig><p><bold><italic>Head.</italic></bold> Antenna with 32 flagellomeres, first flagellomere 4.50× as long as width. Gena smooth with setiferous punctures, in dorsal view somewhat rounded, 0.55× as long as eye (Fig. <xref ref-type="fig" rid="F4">4E</xref>), in frontal view almost straight and moderately constricted below eyes (Fig. <xref ref-type="fig" rid="F4">4C</xref>). Vertex smooth and shiny, with setiferous punctures. Posterior ocellus separated from eye 1.30× its maximum diameter. Distance between hind ocelli 0.85× maximum diameter of posterior ocellus. Occipital carina complete. Face with abundant setiferous punctures. Clypeal sulcus curved. Clypeus 3.20× as broad as medially long, almost flat. Clypeus with long parallels setae on its surface and small setae across all its margins. Anterior tentorial pits conspicuous. Malar space 0.30× as long as basal mandibular width. Mandible bidentate, 1.40× as long as basal width (front view).</p><p><bold><italic>Mesosoma.</italic></bold> Pronotum polished, with fine and scattered setiferous punctures. Epomia present. Mesoscutum shiny, with moderately dense setiferous punctures. Notauli deep, reaching ca. 0.40 of length of mesoscutum. Mesopleuron shiny, with relatively dense setiferous punctures. Epicnemial carina strong. Metapleuron shiny, with scattered setiferous punctures, ca. 1.65× as long as height. Submetapleural carina strong, enlarged anteriorly, reaching ca. 0.70 metapleuron length, its anterior end slightly curved up. Propodeum shiny, with fine and scattered setiferous punctures, denser laterally, in dorsal view 1.10× as long as medially wide. Propodeal spiracle elliptic, just above the pleural carina (Fig. <xref ref-type="fig" rid="F4">4D–E</xref>). Pleural carina complete and strong, culminating posteriorly in a small propodeal crest. Hind leg with femur ca. 5.50× as long as height and ca. 0.75× as long as tibia. Fore wing with vein <italic>1cu-a</italic> interstitial to <italic>M</italic>&amp;<italic>Rs</italic>; areolet 1.45× as wide as height; vein <italic>1cu-a</italic> and vein <italic>2m-cu</italic> slight curved. Hind wing with vein <italic>cu-a</italic> ca. 2.25× as long as proximal abscissa of <italic>CU</italic>; vein <italic>cu-a</italic> reclivous and straight; proximal abscissa of <italic>CU</italic> vertical; distal abscissa of <italic>CU</italic> present, reaching wing margin (Fig. <xref ref-type="fig" rid="F4">4G</xref>).</p><p><bold><italic>Metasoma.</italic></bold> Tergite I ca. 1.90× as long as posteriorly wide, shiny, with fine and relatively dense setiferous punctures, more extended laterally (Fig. <xref ref-type="fig" rid="F4">4F</xref>); spiracle near its anterior 0.40; dorsolateral carinae of first metasomal tergite present on petiole and stronger on postpetiole. Posterior membranous section of first metasomal sternite ca. 0.40 of length of tergite. Tergite II ca. 1.10× as long as posteriorly wide, shiny, with fine and relatively dense setiferous punctures, more extended laterally; posterior half of tergite II and tergites III–V densely and strongly punctuate; ovipositor slender, evenly down curved at distal 0.20, ca. 4.35× as long as hind tibia (Fig. <xref ref-type="fig" rid="F4">4A</xref>); apex of ovipositor with expanded area of lower valve bearing ca. 7 teeth, the most proximal 2 vertical; ovipositor sheath ca. 1.10× as long as body, and ca. 3.00× as long as hind tibia, bearing fine dense hairs which are ca. 1.10× as long as width of sheath.</p><p><bold><italic>Color.</italic></bold> Head and antenna entirely reddish black. Mesosoma mostly reddish black with pronotal spiracle, two wide longitudinal stripes interrupted by notauli on mesoscutum, scutellum dorsally, metanotum dorsally, red. Fore, mid and hind legs mostly red, with coxa and trochanter (except posterior margin), reddish black. Wings yellowish, pterostigma light brown (Fig. <xref ref-type="fig" rid="F4">4G</xref>). Metasoma mostly yellowish brown with anterior half of tergite I dorsally, posterior margin of tergites II–V, a semicircular dorsal spot based on the anterior margin of tergite V, tergites VI–VIII, reddish black (Fig. <xref ref-type="fig" rid="F4">4A, B, F</xref>). Ovipositor dark brown and ovipositor sheath reddish black.</p><p><bold>Male.</bold> Unknown.</p><p><bold><italic>Variation.</italic></bold> There are some specimens with body length (12.30–13.85 mm) and wing length (11.15–13.40 mm).</p></tp:treatment-sec><tp:treatment-sec sec-type="type material" id="SECID0EPFBG"><title>Type material.</title><p><bold><italic>Holotype.</italic></bold> 1 ♀, Colombia, Jardín, Antioquia, El Alto, Mesenia-Paramillo nature reserve (1800m–3000m elevation), <named-content xmlns:xlink="http://www.w3.org/1999/xlink" content-type="dwc:verbatimCoordinates" xlink:type="simple"><named-content content-type="geo-json" specific-use="{&#34;type&#34;:&#34;Point&#34;,&#34;coordinates&#34;:[-75.889250,5.496056]}" id="NCID0E4FBG" xlink:type="simple">5°29'45.8"N, 75°53'21.3"W</named-content></named-content>, entomological net, 24–IV–2019, coll. Mazariegos, L. (<abbrev xmlns:xlink="http://www.w3.org/1999/xlink" content-type="institution" xlink:title="Universidad de los Andes" id="ABBRID0ECGBG" xlink:type="simple">UNIANDES</abbrev>). <bold><italic>Paratypes.</italic></bold> 1 ♀, same locality, same collection method, 15–VIII–2019, coll. Jaramillo, J. (<abbrev xmlns:xlink="http://www.w3.org/1999/xlink" content-type="institution" xlink:title="Universidad de los Andes" id="ABBRID0EJGBG" xlink:type="simple">UNIANDES</abbrev>); 2 ♀♀, same locality, same collection method, 15–IX–2019, coll. Rendon, U. (<abbrev xmlns:xlink="http://www.w3.org/1999/xlink" content-type="institution" xlink:title="Universidad de los Andes" id="ABBRID0ENGBG" xlink:type="simple">UNIANDES</abbrev>).</p></tp:treatment-sec><tp:treatment-sec sec-type="distribution" id="SECID0ERGBG"><title>Distribution.</title><p>Colombia.</p></tp:treatment-sec><tp:treatment-sec sec-type="etymology" id="SECID0EWGBG"><title>Etymology.</title><p>The specific epithet is a tribute to Jorge Enrique Orejuela Gardner, National Geographic 2007 Buffet prize winner for his work over three decades in Colombia on conservation education, protected area management and sustainable development. His accomplishments include the establishment of the cloud forest nature reserve La Planada, also helped establish Utría and Gorgona Island national parks, and the Quindío Basin and Calima River nature reserves. His mentoring for the creation of the Mesenia-Paramillo nature reserve was key to the success of this conservation project.</p></tp:treatment-sec><tp:treatment-sec sec-type="Biological note" id="SECID0E2GBG"><title>Biological note.</title><p>Host unknown.</p></tp:treatment-sec><tp:treatment-sec sec-type="comments" id="SECID0EAHBG"><title>Comments.</title><p><italic><tp:taxon-name><tp:taxon-name-part taxon-name-part-type="genus" reg="Dolichomitus">Dolichomitus</tp:taxon-name-part> <tp:taxon-name-part taxon-name-part-type="species" reg="orejuelai">orejuelai</tp:taxon-name-part></tp:taxon-name></italic> sp. nov. is most similar to the Neotropical species <italic><tp:taxon-name><tp:taxon-name-part taxon-name-part-type="genus" reg="Dolichomitus">D.</tp:taxon-name-part> <tp:taxon-name-part taxon-name-part-type="species" reg="rufescens">rufescens</tp:taxon-name-part></tp:taxon-name></italic> (Cresson, 1865), <italic><tp:taxon-name><tp:taxon-name-part taxon-name-part-type="genus" reg="Dolichomitus">D.</tp:taxon-name-part> <tp:taxon-name-part taxon-name-part-type="species" reg="grilloi">grilloi</tp:taxon-name-part></tp:taxon-name></italic> Gauld, 1991, <italic><tp:taxon-name><tp:taxon-name-part taxon-name-part-type="genus" reg="Dolichomitus">D.</tp:taxon-name-part> <tp:taxon-name-part taxon-name-part-type="species" reg="flacissimus">flacissimus</tp:taxon-name-part></tp:taxon-name></italic> Gauld, Ugalde &amp; Hanson, 1998 and <italic><tp:taxon-name><tp:taxon-name-part taxon-name-part-type="genus" reg="Dolichomitus">D.</tp:taxon-name-part> <tp:taxon-name-part taxon-name-part-type="species" reg="bivittatus">bivittatus</tp:taxon-name-part></tp:taxon-name></italic> Townes, 1975 mainly by color pattern reddish black or brown on the body. But this new species differs from <italic><tp:taxon-name><tp:taxon-name-part taxon-name-part-type="genus" reg="Dolichomitus">D.</tp:taxon-name-part> <tp:taxon-name-part taxon-name-part-type="species" reg="bivittatus">bivittatus</tp:taxon-name-part></tp:taxon-name></italic> by having ovipositor sheath &lt; 1.50× as long as body (&gt; 3.50 in <italic><tp:taxon-name><tp:taxon-name-part taxon-name-part-type="genus" reg="Dolichomitus">D.</tp:taxon-name-part> <tp:taxon-name-part taxon-name-part-type="species" reg="bivittatus">bivittatus</tp:taxon-name-part></tp:taxon-name></italic>) and differs from <italic><tp:taxon-name><tp:taxon-name-part taxon-name-part-type="genus" reg="Dolichomitus">D.</tp:taxon-name-part> <tp:taxon-name-part taxon-name-part-type="species" reg="flacissimus">flacissimus</tp:taxon-name-part></tp:taxon-name></italic> by having fore wing yellowish with pterostigma light brown (infumate with pterostigma brown in <italic><tp:taxon-name><tp:taxon-name-part taxon-name-part-type="genus" reg="Dolichomitus">D.</tp:taxon-name-part> <tp:taxon-name-part taxon-name-part-type="species" reg="flacissimus">flacissimus</tp:taxon-name-part></tp:taxon-name></italic>). Differs mainly from <italic><tp:taxon-name><tp:taxon-name-part taxon-name-part-type="genus" reg="Dolichomitus">D.</tp:taxon-name-part> <tp:taxon-name-part taxon-name-part-type="species" reg="grilloi">grilloi</tp:taxon-name-part></tp:taxon-name></italic> by having posterior ocellus separated from eye 1.30× its maximum diameter (0.80–0.90× in <italic><tp:taxon-name><tp:taxon-name-part taxon-name-part-type="genus" reg="Dolichomitus">D.</tp:taxon-name-part> <tp:taxon-name-part taxon-name-part-type="species" reg="grilloi">grilloi</tp:taxon-name-part></tp:taxon-name></italic>) and differs from <italic><tp:taxon-name><tp:taxon-name-part taxon-name-part-type="genus" reg="Dolichomitus">D.</tp:taxon-name-part> <tp:taxon-name-part taxon-name-part-type="species" reg="rufescens">rufescens</tp:taxon-name-part></tp:taxon-name></italic> by having metasoma mostly yellowish brown with anterior half of tergite I dorsally, posterior margin of tergites II–V, a semicircular dorsal spot based on the anterior margin of tergite V, tergites VI–VIII reddish black (entirely reddish in <italic><tp:taxon-name><tp:taxon-name-part taxon-name-part-type="genus" reg="Dolichomitus">D.</tp:taxon-name-part> <tp:taxon-name-part taxon-name-part-type="species" reg="rufescens">rufescens</tp:taxon-name-part></tp:taxon-name></italic>).</p></tp:treatment-sec></tp:taxon-treatment>
