# Supplementary material for: Five new species of Dolichomitus Smith from the tropical Andes, with a key for the South American species (Hymenoptera, Ichneumonidae, Pimplinae)
Source: Zookeys. 2020 Jun 1;937:89–113. doi: 10.3897/zookeys.937.51361 (PMC7280321; doi:10.3897/zookeys.937.51361)
Supplement: XML Treatment for Dolichomitus pimmi [file zookeys.937.51361-treatment5.xml]

<!DOCTYPE tp:taxon-treatment
  PUBLIC "-//TaxonX//DTD Taxonomic Treatment Publishing DTD v0 20100105//EN" "tax-treatment-NSO.dtd">
<tp:taxon-treatment xmlns:tp="http://www.plazi.org/taxpub"><tp:treatment-meta><kwd-group><label>Taxon classification</label><kwd><named-content xmlns:xlink="http://www.w3.org/1999/xlink" content-type="kingdom">Animalia</named-content></kwd><kwd><named-content xmlns:xlink="http://www.w3.org/1999/xlink" content-type="order">Hymenoptera</named-content></kwd><kwd><named-content xmlns:xlink="http://www.w3.org/1999/xlink" content-type="family">Ichneumonidae</named-content></kwd></kwd-group><mixed-citation publication-type="journal"><person-group><name><surname>Araujo</surname><given-names>Rodrigo O.</given-names></name><name><surname>Pádua</surname><given-names>Diego G.</given-names></name><name><surname>Jaramillo</surname><given-names>Jorge</given-names></name><name><surname>Mazariegos</surname><given-names>Luis A.</given-names></name></person-group><article-title>Five new species of <italic><tp:taxon-name><tp:taxon-name-part taxon-name-part-type="genus" reg="Dolichomitus">Dolichomitus</tp:taxon-name-part></tp:taxon-name></italic> Smith from the tropical Andes, with a key for the South American species (<tp:taxon-name><tp:taxon-name-part taxon-name-part-type="order">Hymenoptera</tp:taxon-name-part></tp:taxon-name>, <tp:taxon-name><tp:taxon-name-part taxon-name-part-type="family">Ichneumonidae</tp:taxon-name-part></tp:taxon-name>, <tp:taxon-name><tp:taxon-name-part taxon-name-part-type="subfamily">Pimplinae</tp:taxon-name-part></tp:taxon-name>)</article-title><source>Zookeys</source><day>01</day><month>6</month><year>2020</year><volume>937</volume><fpage>89</fpage><lpage>113</lpage><pub-id pub-id-type="doi">10.3897/zookeys.937.51361</pub-id></mixed-citation></tp:treatment-meta><tp:nomenclature><tp:taxon-name><object-id xmlns:xlink="http://www.w3.org/1999/xlink" content-type="arpha" xlink:type="simple">C798C036-54AF-5657-8402-347ADA4CDAC8</object-id>
            <tp:taxon-name-part taxon-name-part-type="genus" reg="Dolichomitus">Dolichomitus</tp:taxon-name-part>
            <tp:taxon-name-part taxon-name-part-type="species" reg="pimmi">pimmi</tp:taxon-name-part>
            <object-id xmlns:xlink="http://www.w3.org/1999/xlink" content-type="zoobank" xlink:type="simple">http://zoobank.org/374BC2BD-21FF-42D1-8766-6EFA8601FEC2</object-id>
          </tp:taxon-name><tp:taxon-authority>Araujo &amp; Pádua</tp:taxon-authority><tp:taxon-status xmlns:xlink="http://www.w3.org/1999/xlink" xlink:type="simple">sp. nov.</tp:taxon-status><xref ref-type="fig" rid="F5">Fig. 5A–G</xref></tp:nomenclature><tp:treatment-sec sec-type="diagnosis" id="SECID0ECNBG"><title>Diagnosis.</title><p><italic><tp:taxon-name><tp:taxon-name-part taxon-name-part-type="genus" reg="Dolichomitus">Dolichomitus</tp:taxon-name-part> <tp:taxon-name-part taxon-name-part-type="species" reg="pimmi">pimmi</tp:taxon-name-part></tp:taxon-name></italic> sp. nov. may be distinguished from other Neotropical species by the combination of the following characteristics: general pattern of general color (orange yellow with various specifics black marks; wings yellowish with strongly contrasting apical darkened area, pterostigma light brown; areolet not petiolate; malar space 0.30× as long as basal mandibular width; mandible bidentate, 2.55× as long as basal width (front view); tergite I ca. 2.20× as long as posteriorly wide; ovipositor sheath ca. 0.90× as long as body, and ca. 3.00× as long as hind tibia.</p></tp:treatment-sec><tp:treatment-sec sec-type="description" id="SECID0ETNBG"><title>Description.</title><p><bold>Holotype female</bold> (Fig. <xref ref-type="fig" rid="F5">5A–G</xref>). Approximate body length (without ovipositor): 15.55 mm; fore wing length: 14.70 mm.</p><fig id="F5" position="float" orientation="portrait"><object-id xmlns:xlink="http://www.w3.org/1999/xlink" content-type="doi" xlink:type="simple">10.3897/zookeys.937.51361.figure5</object-id><object-id xmlns:xlink="http://www.w3.org/1999/xlink" content-type="arpha" xlink:type="simple">91CDE579-F8B0-53CB-8EDD-32CF43F24C79</object-id><label>Figure 5.</label><caption><p><bold>A–G</bold><italic><tp:taxon-name><tp:taxon-name-part taxon-name-part-type="genus" reg="Dolichomitus">Dolichomitus</tp:taxon-name-part> <tp:taxon-name-part taxon-name-part-type="species" reg="pimmi">pimmi</tp:taxon-name-part></tp:taxon-name></italic> sp. nov. (holotype female): <bold>A</bold> habitus in lateral view (<italic>in vivo</italic>) <bold>B</bold> habitus in dorsal view <bold>C</bold> head in frontal view <bold>D</bold> mesosoma in lateral view <bold>E</bold> mesosoma in dorsal view <bold>F</bold> first tergite in dorsal view <bold>G</bold> wings. Scale bars: 5.00 mm (<bold>A, B</bold>); 1.00 mm (<bold>C, D, E, F</bold>); 2.00 mm (<bold>G</bold>).</p></caption><graphic xmlns:xlink="http://www.w3.org/1999/xlink" xlink:href="zookeys-937-089-g005.jpg" position="float" orientation="portrait" xlink:type="simple" id="oo_416334.jpg"><uri content-type="original_file" xlink:type="simple">https://binary.pensoft.net/fig/416334</uri></graphic></fig><p><bold><italic>Head.</italic></bold> Antenna with 32 flagellomeres, first flagellomere 4.50× as long as width. Gena smooth with setiferous punctures, in dorsal view somewhat rounded, 0.50× as long as eye, in frontal view almost straight and moderately constricted below eyes (Fig. <xref ref-type="fig" rid="F5">5C</xref>). Vertex smooth and shiny, with isolated setiferous punctures. Posterior ocellus separated from eye 1.40× its maximum diameter. Distance between hind ocelli 0.85× maximum diameter of posterior ocellus. Face with fine, setiferous punctures. Clypeal sulcus curved (Fig. <xref ref-type="fig" rid="F5">5C</xref>). Clypeus 3.45× as broad as medially long, almost flat. Clypeus with long parallels setae on its surface and small setae across all its margins. Anterior tentorial pits conspicuous. Malar space 0.30× as long as basal mandibular width. Mandible bidentate, 2.55× as long as basal width (front view).</p><p><bold><italic>Mesosoma.</italic></bold> Pronotum polished, with fine and scattered setiferous punctures. Epomia present. Mesoscutum shiny, with moderately dense setiferous punctures (Fig. <xref ref-type="fig" rid="F5">5D–E</xref>). Notauli deep, reaching ca. 0.30–0.40 of length of mesoscutum. Mesopleuron shiny, with relatively dense setiferous punctures. Epicnemial carina strong. Metapleuron shiny, with scattered setiferous punctures, ca. 1.70× as long as height. Submetapleural carina strong, enlarged anteriorly, reaching ca. 0.65 of metapleuron length, its anterior end slightly curved up. Propodeum shiny, with fine and scattered setiferous punctures, denser laterally, in dorsal view 1.20× as long as medially wide. Propodeal spiracle elliptic, just above the pleural carina. Pleural carina complete and strong, culminating posteriorly in a small propodeal crest. Hind leg with femur ca. 6.60× as long as height and ca. 0.70× as long as tibia. Fore wing with vein <italic>1cu-a</italic> more or less interstitial to <italic>M</italic>&amp;<italic>Rs</italic>; areolet 1.50× as wide as height; vein <italic>1cu-a</italic> and vein <italic>2m-cu</italic> slightly curved. Hind wing with vein <italic>cu-a</italic> ca. 2.60× as long as proximal abscissa of <italic>CU</italic>; vein <italic>cu-a</italic> reclivous and straight; proximal abscissa of <italic>CU</italic> vertical; distal abscissa of <italic>CU</italic> present, reaching wing margin (Fig. <xref ref-type="fig" rid="F5">5G</xref>).</p><p><bold><italic>Metasoma.</italic></bold> Tergite I ca. 2.20× as long as posteriorly wide, shiny, with fine and relatively dense setiferous punctures, more extended laterally (Fig. <xref ref-type="fig" rid="F5">5F</xref>); spiracle near its anterior 0.35; dorsolateral carinae of first metasomal tergite weak, present on petiole and postpetiole. Posterior membranous section of first metasomal sternite ca. 0.30 of length of tergite. Tergite II ca. 1.20× as long as posteriorly wide, shiny, with fine and relatively dense setiferous punctures, more extended laterally and posteriorly; ovipositor slender, evenly down curved at distal 0.30, ca. 3.40× as long as hind tibia (Fig. <xref ref-type="fig" rid="F5">5A</xref>); upper valve of ovipositor smooth; apex of ovipositor with expanded area of lower valve bearing ca. 10 teeth, the most proximal 3 subvertical; ovipositor sheath ca. 0.90× as long as body, and ca. 3.00× as long as hind tibia, bearing fine dense hairs which are ca. 1.10× as long as width of sheath.</p><p><bold><italic>Color.</italic></bold> Head mostly orange yellow with mandibles apically, frons, stemmaticum (extending to outer orbit dorsally), a longitudinal stripe on vertex, dorsal half of occipital carinae, scape dorsally, pedicel and flagellum black. Mesosoma mostly orange yellow with pronotal collar dorsally (dorsally extending to pronotum), posterior margin of pronotum, tegula dorsally, subtegular ridge, lateral and central longitudinal stripes on mesoscutum, scuto-scutellar groove, ventral and posterior margin of scutellum, posterior margin of axilla, metanotum posteriorly, epicnemium ventrally, anterior and dorsal margin of mesopleuron, anterior margin of mesepisternum, anterior and posterior margin of metapleuron, a narrow strip over the submetapleural carina, anterior and posterior margin of propodeum, a triangle mark dorsally based on the posterior margin that projects to the center of propodeum, black. Fore and mid legs mostly orange yellow with a dorsal mark on the anterior margin of coxa, tarsi V on fore and mid leg and tarsal claws, black. Mid leg with tarsi II–IV dark brown. Hind leg mostly dark brown (infuscate) with the coxa orange yellow; posterior half of trochanter and anterior half of femur dark yellow; anterior and posterior margin of coxa, posterior margin of tibia and tarsus, black (Fig. <xref ref-type="fig" rid="F5">5A, B, F</xref>). Wings yellowish with strongly contrasting apical darkened area that covers only the distal half of fourth submarginal cell, pterostigma light brown (Fig. <xref ref-type="fig" rid="F5">5G</xref>). Metasoma mostly orange yellow with anterior half of tergite I, posterior half of tergite V, tergites VI–VII and posterior margin of tergite VIII yellow. Lateral spots and an anterior dorsal longitudinal stripe on tergite I, posterior margin of tergites I–IV, tergite VIII black. Anterior margin of tergites VI and VII with a dark brown spot dorsally. Ovipositor dark brown and ovipositor sheath black.</p><p><bold>Male.</bold> Unknown.</p><p><bold><italic>Variation.</italic></bold> There are some specimens with body length (11.80–15.55 mm) and wing length (11.15–14.70 mm).</p></tp:treatment-sec><tp:treatment-sec sec-type="type material" id="SECID0EKSBG"><title>Type material.</title><p><bold><italic>Holotype.</italic></bold> 1 ♀, Colombia, Jardín, Antioquia, El Alto, Mesenia-Paramillo nature reserve (1800m–3000m elevation), <named-content xmlns:xlink="http://www.w3.org/1999/xlink" content-type="dwc:verbatimCoordinates" xlink:type="simple"><named-content content-type="geo-json" specific-use="{&#34;type&#34;:&#34;Point&#34;,&#34;coordinates&#34;:[-75.889250,5.496056]}" id="NCID0EYSBG" xlink:type="simple">5°29'45.8"N, 75°53'21.3"W</named-content></named-content>, entomological net, 09–III–2019, coll. Mazariegos, L. (<abbrev xmlns:xlink="http://www.w3.org/1999/xlink" content-type="institution" xlink:title="Universidad de los Andes" id="ABBRID0E4SBG" xlink:type="simple">UNIANDES</abbrev>). <bold><italic>Paratypes.</italic></bold> 1 ♀, same locality, same collection method, 14–IV–2019, same collector (<abbrev xmlns:xlink="http://www.w3.org/1999/xlink" content-type="institution" xlink:title="Universidad de los Andes" id="ABBRID0EETBG" xlink:type="simple">UNIANDES</abbrev>); 1 ♀, same locality, same collection method, 15–IX–2019, coll. Rendon, U. (<abbrev xmlns:xlink="http://www.w3.org/1999/xlink" content-type="institution" xlink:title="Universidad de los Andes" id="ABBRID0EITBG" xlink:type="simple">UNIANDES</abbrev>).</p></tp:treatment-sec><tp:treatment-sec sec-type="distribution" id="SECID0EMTBG"><title>Distribution.</title><p>Colombia.</p></tp:treatment-sec><tp:treatment-sec sec-type="etymology" id="SECID0ERTBG"><title>Etymology.</title><p>The specific epithet is in honor of Stuart Pimm, Doris Duke Chair of Conservation Ecology in the Nicholas School of the Environment at Duke University. Winner of the 2006 Heineken Prize for Environmental Sciences, awardee of the Tyler Prize for Environmental Achievement in 2010, and recipient of the 2019 International Cosmos Prize – among the most prestigious honors in the environmental field – for his research on endangered species and his work to help reverse species’ declines by protecting their shrinking habitats. His support of the Mesenia-Paramillo nature reserve conservation project to restore areas and reconnect forest fragments has been invaluable.</p></tp:treatment-sec><tp:treatment-sec sec-type="Biological note" id="SECID0EWTBG"><title>Biological note.</title><p>Host unknown.</p></tp:treatment-sec><tp:treatment-sec sec-type="comments" id="SECID0E2TBG"><title>Comments.</title><p><italic><tp:taxon-name><tp:taxon-name-part taxon-name-part-type="genus" reg="Dolichomitus">Dolichomitus</tp:taxon-name-part> <tp:taxon-name-part taxon-name-part-type="species" reg="pimmi">pimmi</tp:taxon-name-part></tp:taxon-name></italic> sp. nov. is most similar to <italic><tp:taxon-name><tp:taxon-name-part taxon-name-part-type="genus" reg="Dolichomitus">D.</tp:taxon-name-part> <tp:taxon-name-part taxon-name-part-type="species" reg="mariajosae">mariajosae</tp:taxon-name-part></tp:taxon-name></italic> sp. nov. mainly by the pattern color of the body yellowish with black marks and the fore wing with a strongly contrasting apical darkened area, but this new species differs mainly by the fore wing yellowish with pterostigma light brown, hind wing with proximal abscissa of <italic>CU</italic> vertical, ovipositor ca. 3.40× as long as hind tibia and ovipositor sheath ca. 3.00× as long as hind tibia (fore wing hyaline with pterostigma dark brown, hind wing with proximal abscissa of <italic>CU</italic> inclivous, ovipositor ca. 4.40× as long as hind tibia and ovipositor sheath ca. 4.20× as long as hind tibia in <italic><tp:taxon-name><tp:taxon-name-part taxon-name-part-type="genus" reg="Dolichomitus">D.</tp:taxon-name-part> <tp:taxon-name-part taxon-name-part-type="species" reg="mariajosae">mariajosae</tp:taxon-name-part></tp:taxon-name></italic> sp. nov.).</p></tp:treatment-sec></tp:taxon-treatment>
