# Supplementary material for: Five new species of Dolichomitus Smith from the tropical Andes, with a key for the South American species (Hymenoptera, Ichneumonidae, Pimplinae)
Source: Zookeys. 2020 Jun 1;937:89–113. doi: 10.3897/zookeys.937.51361 (PMC7280321; doi:10.3897/zookeys.937.51361)
Supplement: XML Treatment for Dolichomitus rendoni [file zookeys.937.51361-treatment6.xml]

<!DOCTYPE tp:taxon-treatment
  PUBLIC "-//TaxonX//DTD Taxonomic Treatment Publishing DTD v0 20100105//EN" "tax-treatment-NSO.dtd">
<tp:taxon-treatment xmlns:tp="http://www.plazi.org/taxpub"><tp:treatment-meta><kwd-group><label>Taxon classification</label><kwd><named-content xmlns:xlink="http://www.w3.org/1999/xlink" content-type="kingdom">Animalia</named-content></kwd><kwd><named-content xmlns:xlink="http://www.w3.org/1999/xlink" content-type="order">Hymenoptera</named-content></kwd><kwd><named-content xmlns:xlink="http://www.w3.org/1999/xlink" content-type="family">Ichneumonidae</named-content></kwd></kwd-group><mixed-citation publication-type="journal"><person-group><name><surname>Araujo</surname><given-names>Rodrigo O.</given-names></name><name><surname>Pádua</surname><given-names>Diego G.</given-names></name><name><surname>Jaramillo</surname><given-names>Jorge</given-names></name><name><surname>Mazariegos</surname><given-names>Luis A.</given-names></name></person-group><article-title>Five new species of <italic><tp:taxon-name><tp:taxon-name-part taxon-name-part-type="genus" reg="Dolichomitus">Dolichomitus</tp:taxon-name-part></tp:taxon-name></italic> Smith from the tropical Andes, with a key for the South American species (<tp:taxon-name><tp:taxon-name-part taxon-name-part-type="order">Hymenoptera</tp:taxon-name-part></tp:taxon-name>, <tp:taxon-name><tp:taxon-name-part taxon-name-part-type="family">Ichneumonidae</tp:taxon-name-part></tp:taxon-name>, <tp:taxon-name><tp:taxon-name-part taxon-name-part-type="subfamily">Pimplinae</tp:taxon-name-part></tp:taxon-name>)</article-title><source>Zookeys</source><day>01</day><month>6</month><year>2020</year><volume>937</volume><fpage>89</fpage><lpage>113</lpage><pub-id pub-id-type="doi">10.3897/zookeys.937.51361</pub-id></mixed-citation></tp:treatment-meta><tp:nomenclature><tp:taxon-name><object-id xmlns:xlink="http://www.w3.org/1999/xlink" content-type="arpha" xlink:type="simple">E1974829-D41F-5146-96D8-4474404977EB</object-id>
            <tp:taxon-name-part taxon-name-part-type="genus" reg="Dolichomitus">Dolichomitus</tp:taxon-name-part>
            <tp:taxon-name-part taxon-name-part-type="species" reg="rendoni">rendoni</tp:taxon-name-part>
            <object-id xmlns:xlink="http://www.w3.org/1999/xlink" content-type="zoobank" xlink:type="simple">http://zoobank.org/A42CEA69-EC56-4F69-954E-56B92EAB9839</object-id>
          </tp:taxon-name><tp:taxon-authority>Araujo &amp; Pádua</tp:taxon-authority><tp:taxon-status xmlns:xlink="http://www.w3.org/1999/xlink" xlink:type="simple">sp. nov.</tp:taxon-status><xref ref-type="fig" rid="F6">Fig. 6A–G</xref></tp:nomenclature><tp:treatment-sec sec-type="diagnosis" id="SECID0ETWBG"><title>Diagnosis.</title><p><italic><tp:taxon-name><tp:taxon-name-part taxon-name-part-type="genus" reg="Dolichomitus">Dolichomitus</tp:taxon-name-part> <tp:taxon-name-part taxon-name-part-type="species" reg="rendoni">rendoni</tp:taxon-name-part></tp:taxon-name></italic> sp. nov. may be distinguished from other Neotropical species by the combination of the following characteristics: malar space 0.35× as long as basal mandibular width; mesosoma mostly red with the tegula white; wings yellowish, pterostigma dark brown; areolet slightly petiolate; fore leg with a white concavity on it postero-dorsal margin; fore and mid legs mainly white; hind wing with vein <italic>cu-a</italic> ca. 1.20× as long as proximal abscissa of <italic>CU</italic>; metasoma mostly reddish black with ventro-lateral spots on tergites III–IV, lateral of tergites V–VIII red (except for the posterior margin of tergites V and VI laterally reddish black); posterior margin of tergite I–VII with a white band dorsally (small and narrow on tergite I); posterior membranous section of first metasomal sternite ca. 0.60 of length of tergite; ovipositor sheath ca. 0.90× as long as body, and ca. 2.90× as long as hind tibia.</p></tp:treatment-sec><tp:treatment-sec sec-type="description" id="SECID0EIXBG"><title>Description.</title><p><bold>Holotype female</bold> (Fig. <xref ref-type="fig" rid="F6">6A–G</xref>). Approximate body length (without ovipositor): 13.50 mm; fore wing length: 12.00 mm.</p><fig id="F6" position="float" orientation="portrait"><object-id xmlns:xlink="http://www.w3.org/1999/xlink" content-type="doi" xlink:type="simple">10.3897/zookeys.937.51361.figure6</object-id><object-id xmlns:xlink="http://www.w3.org/1999/xlink" content-type="arpha" xlink:type="simple">ED2CA3F4-2779-570C-A2B4-5810B1FB2635</object-id><label>Figure 6.</label><caption><p><bold>A–G</bold><italic><tp:taxon-name><tp:taxon-name-part taxon-name-part-type="genus" reg="Dolichomitus">Dolichomitus</tp:taxon-name-part> <tp:taxon-name-part taxon-name-part-type="species" reg="rendoni">rendoni</tp:taxon-name-part></tp:taxon-name></italic> sp. nov. (holotype female): <bold>A</bold> habitus in lateral view (<italic>in vivo</italic>) <bold>B</bold> habitus in dorsal view <bold>C</bold> head in frontal view <bold>D</bold> head and mesosoma in lateral view <bold>E</bold> head and mesosoma in dorsal view <bold>F</bold> first tergite in dorsal view <bold>G</bold> wings. Scale bars: 5.00 mm (<bold>A, B</bold>); 1.00 mm (<bold>C, D, E, F</bold>); 2.00 mm (<bold>G</bold>).</p></caption><graphic xmlns:xlink="http://www.w3.org/1999/xlink" xlink:href="zookeys-937-089-g006.jpg" position="float" orientation="portrait" xlink:type="simple" id="oo_416335.jpg"><uri content-type="original_file" xlink:type="simple">https://binary.pensoft.net/fig/416335</uri></graphic></fig><p><bold><italic>Head.</italic></bold> Antenna with 31–34 flagellomeres, first flagellomere 4.20× as long as width. Gena smooth with setiferous punctures, in dorsal view somewhat rounded, 0.55× as long as eye (Fig. <xref ref-type="fig" rid="F6">6E</xref>), in frontal view almost straight below eyes (Fig. <xref ref-type="fig" rid="F6">6C</xref>). Vertex smooth and shiny, with setiferous punctures. Posterior ocellus separated from eye 1.10× its maximum diameter. Distance between hind ocelli 0.95× maximum diameter of posterior ocellus. Occipital carina complete. Face with abundant setiferous punctures. Clypeal sulcus curved. Clypeus 3.15× as broad as medially long, almost flat. Clypeus with sparse parallels setae on its surface. Anterior tentorial pits conspicuous. Malar space 0.35× as long as basal mandibular width. Mandible bidentate, 1.40× as long as basal width (front view).</p><p><bold><italic>Mesosoma.</italic></bold> Pronotum polished, with fine and scattered setiferous punctures. Epomia present. Mesoscutum shiny, with sparse setiferous punctures. Notauli deep, reaching ca. 0.40 of length of mesoscutum. Mesopleuron shiny, with relatively dense setiferous punctures. Epicnemial carina strong. Metapleuron shiny, with relatively dense setiferous punctures, ca. 1.30× as long as height. Submetapleural carina strong, enlarged anteriorly, reaching ca. 0.65 metapleuron length, its anterior end slightly curved up. Propodeum shiny, with fine and scattered setiferous punctures, denser laterally, in dorsal view 1.05× as long as medially wide. Propodeal spiracle elliptic (Fig. <xref ref-type="fig" rid="F6">6D–E</xref>). Pleural carina complete and strong. Hind leg with femur ca. 5.60× as long as height and ca. 0.80× as long as tibia. Fore wing with vein <italic>1cu-a</italic> interstitial to <italic>M</italic>&amp;<italic>Rs</italic>; areolet slightly petiolate, 1.60× as long as height; vein <italic>1cu-a</italic> and vein <italic>2m-cu</italic> slightly curved. Hind wing with vein <italic>cu-a</italic> ca. 1.20× as long as proximal abscissa of <italic>CU</italic>; vein <italic>cu-a</italic> reclivous and straight; proximal abscissa of <italic>CU</italic> vertical; distal abscissa of <italic>CU</italic> present, reaching wing margin.</p><p><bold><italic>Metasoma.</italic></bold> Tergite I ca. 1.40× as long as posteriorly wide, shiny, with fine and relatively dense setiferous punctures, more extended laterally (Fig. <xref ref-type="fig" rid="F6">6F</xref>); spiracle near its anterior 0.45; dorsolateral carinae of first metasomal tergite present on petiole and stronger on postpetiole. Posterior membranous section of first metasomal sternite ca. 0.60 of length of tergite. Tergite II ca. 1.20× as long as posteriorly wide, shiny, with fine and relatively dense setiferous punctures, more extended laterally. Ovipositor slender, evenly down curved at distal 0.12, ca. 3.60× as long as hind tibia (Fig. <xref ref-type="fig" rid="F6">6A</xref>); apex of ovipositor with expanded area of lower valve bearing ca. 10 teeth, the most proximal are 2 vertical, followed by 2 subvertical; ovipositor sheath ca. 0.90× as long as body, and ca. 2.90× as long as hind tibia, bearing fine dense hairs which are ca. 0.90× as long as width of sheath.</p><p><bold><italic>Color.</italic></bold> Head and antenna entirely reddish black. Mesosoma mostly red with propleuron, pronotal collar, anterior margin of pronotum, two marks on the lateral margins of mesoscutum (just above tegula), subtegular ridge, scuto-scutellar groove, axilla, metanotum anteriorly, a narrow mark on the ventro-anterior margin of epicnemium, a narrow mark on the ventral half of mesopleural furrow, a narrow mark on the ventral margin of mesepisternum, propodeum reddish black. Tegula white, with posterior margin infuscate. Fore leg mostly white with the dorsal surface of femur (except for a white concavity on it postero-dorsal margin), ventral surface of tibia and tarsus reddish brown. Mid leg mostly white with the dorsal surface of femur (except for a white spot on it postero-dorsal margin), ventral surface of tibia, tarsi II–V reddish brown (tarsus I infuscate). Hind leg mostly reddish brown with the ventral surface of trochanter and trochantellus, posterior 0.70 of the dorsal surface of tibia white; coxa and ventral surface of femur red (Fig. <xref ref-type="fig" rid="F6">6A, B, F</xref>). Wings yellowish, pterostigma dark brown (Fig. <xref ref-type="fig" rid="F6">6G</xref>). Metasoma mostly reddish black with ventro-lateral spots on tergites III–IV, lateral of tergites V–VIII red (except for the posterior margin of tergites V and VI laterally reddish black). Posterior margin of tergite I–VII with a white band dorsally (small and narrow on tergite I). Ovipositor dark brown and ovipositor sheath reddish black.</p><p><bold>Male.</bold> Unknown.</p><p><bold><italic>Variation.</italic></bold> There are some paratypes with body length (17.50 mm), fore wing length (15.95 mm) and the coloration (posterior margin of propodeum red; width of the dorsal white bands narrower on the posterior margin of tergites II–IV).</p></tp:treatment-sec><tp:treatment-sec sec-type="type material" id="SECID0E22BG"><title>Type material.</title><p><bold><italic>Holotype.</italic></bold> 1 ♀, Colombia, Jardín, Antioquia, La Lucrecia, Mesenia-Paramillo nature reserve (2400m elevation), <named-content xmlns:xlink="http://www.w3.org/1999/xlink" content-type="dwc:verbatimCoordinates" xlink:type="simple"><named-content content-type="geo-json" specific-use="{&#34;type&#34;:&#34;Point&#34;,&#34;coordinates&#34;:[-75.842228,5.514058]}" id="NCID0EJ3BG" xlink:type="simple">5°30'50.61"N, 75°50'32.02"W</named-content></named-content>, entomological net, 06–I–2020, coll. Jaramillo, J. (<abbrev xmlns:xlink="http://www.w3.org/1999/xlink" content-type="institution" xlink:title="Universidad de los Andes" id="ABBRID0EO3BG" xlink:type="simple">UNIANDES</abbrev>). <bold><italic>Paratype.</italic></bold> 1 ♀, same locality, same collection method, 15–IX–2019, coll. Rendon, U. (<abbrev xmlns:xlink="http://www.w3.org/1999/xlink" content-type="institution" xlink:title="Universidad de los Andes" id="ABBRID0EV3BG" xlink:type="simple">UNIANDES</abbrev>).</p></tp:treatment-sec><tp:treatment-sec sec-type="distribution" id="SECID0EZ3BG"><title>Distribution.</title><p>Colombia.</p></tp:treatment-sec><tp:treatment-sec sec-type="etymology" id="SECID0E53BG"><title>Etymology.</title><p>The specific epithet is in honor of Ubiel Rendon, park ranger at the Mesenia-Paramillo nature reserve. A La Mesenia village native and once an avid hunter, his knowledge of the surrounding forests has been key for monitoring wildlife and helping with long-term studies using camera traps. He has made several important contributions to the scientific world, finding multiple new species of amphibians, reptiles and orchids at the reserve, including this Darwin wasp named in his honor.</p></tp:treatment-sec><tp:treatment-sec sec-type="Biological note" id="SECID0ED4BG"><title>Biological note.</title><p>Host unknown.</p></tp:treatment-sec><tp:treatment-sec sec-type="comments" id="SECID0EI4BG"><title>Comments.</title><p><italic><tp:taxon-name><tp:taxon-name-part taxon-name-part-type="genus" reg="Dolichomitus">Dolichomitus</tp:taxon-name-part> <tp:taxon-name-part taxon-name-part-type="species" reg="rendoni">rendoni</tp:taxon-name-part></tp:taxon-name></italic> sp. nov. is most similar to <italic><tp:taxon-name><tp:taxon-name-part taxon-name-part-type="genus" reg="Dolichomitus">D.</tp:taxon-name-part> <tp:taxon-name-part taxon-name-part-type="species" reg="orejuelai">orejuelai</tp:taxon-name-part></tp:taxon-name></italic> sp. nov. mainly by the pattern color reddish black on head, antenna, propleuron, pronotal collar, anterior margin of pronotum and propodeum dorsally, besides the yellowish wings. But this new species differs by having the areolet slightly petiolate, hind wing with vein <italic>cu-a</italic> ca. 1.20× as long as proximal abscissa of <italic>CU</italic>, pterostigma dark brown and the pattern color mostly white on fore and mid legs (areolet not petiolate, hind wing with vein <italic>cu-a</italic> ca. 2.25× as long as proximal abscissa of <italic>CU</italic>, pterostigma light brown and the pattern color mostly red on fore and mid legs in <italic><tp:taxon-name><tp:taxon-name-part taxon-name-part-type="genus" reg="Dolichomitus">D.</tp:taxon-name-part> <tp:taxon-name-part taxon-name-part-type="species" reg="orejuelai">orejuelai</tp:taxon-name-part></tp:taxon-name></italic> sp. nov.).</p></tp:treatment-sec></tp:taxon-treatment>
